# Supplementary material for: Enantioselective Cyclopropanation Catalyzed by Gold(I)-Carbene Complexes
Source: Molecules. 2022 Sep 7;27(18):5805. doi: 10.3390/molecules27185805 (PMC9501563; doi:10.3390/molecules27185805)
Supplement: Supplementary file 1 [file molecules-27-05805-s001.zip]

Archive with 1 entries (1 files):
- molecules-1873281-supplementary final.pdf
